# Supplementary material for: A Novel Ferroptosis-Related Gene Signature to Predict Prognosis in Patients with Head and Neck Squamous Cell Carcinoma
Source: Dis Markers. 2021 Nov 22;2021:5759927. doi: 10.1155/2021/5759927 (PMC8629675; doi:10.1155/2021/5759927)
Supplement: Supplementary Materials — See S1 and S2 datasets. [file 5759927.f1.zip]

Archive with 2 entries (2 files):
- 5759927.f1/S1.The keyword _ferroptosis_ was used to download 103 genes  from the GeneCards database) (1).txt
- 5759927.f1/S2.The 96 ferroptosis-related genes(FRGs) in HNSCC were obtained by taking the intersection of...doc
